# Supplementary material for: Regulation of Tau Alternative Splicing: A Novel Role for the Ribonucleoprotein RBM20
Source: Int J Mol Sci. 2026 Apr 29;27(9):4001. doi: 10.3390/ijms27094001 (PMC13164133; doi:10.3390/ijms27094001)
Supplement: Supplementary file 1 [file ijms-27-04001-s001.zip]

Archive with 1 entries (1 files):
- ijms-4259888-supplementary.pdf
